# Supplementary material for: Upconversion Nanoparticles Intercalated in Large Polymer Micelles for Tumor Imaging and Chemo/Photothermal Therapy
Source: Int J Mol Sci. 2023 Jun 24;24(13):10574. doi: 10.3390/ijms241310574 (PMC10342109; doi:10.3390/ijms241310574)
Supplement: Supplementary file 1 [file ijms-24-10574-s001.zip]

Archive with 1 entries (1 files):
- ijms-2410207-supplementary.pdf
